# Supplementary material for: AI in Health Care Service Quality: Systematic Review
Source: JMIR AI. 2025 Nov 5;4:e69209. doi: 10.2196/69209 (PMC12594439; doi:10.2196/69209)
Supplement: Checklist 1 [file ai-v4-e69209-s003.xlsx]

## Sheet: PRISMA 2020 Checklist
Section/Topic	Item #	Item name	Checklist item	Reported on page #
TITLE	1	Title	Identify the report as a systematic review.
ABSTRACT	2	Abstract	See the PRISMA 2020 for Abstracts checklist.
INTRODUCTION	3	Rationale	Describe the rationale for the review in the context of existing knowledge.
INTRODUCTION	4	Objectives	Provide an explicit statement of the objective(s) or question(s) being addressed.
METHODS	5	Eligibility criteria	Specify the inclusion and exclusion criteria for the review and how studies were grouped for the syntheses.
METHODS	6	Information sources	Specify all databases, registers, websites, organisations, reference lists and other sources searched or consulted to identify studies; specify the date when each source was last searched or consulted.
METHODS	7	Search strategy	Present the full search strategies for all databases, registers and websites, including any filters and limits used.
METHODS	8	Selection process	Specify the methods used to decide whether a study met the inclusion criteria, including how many reviewers screened each record and each report, whether they worked independently, and, if applicable, details of automation tools used in the process.
METHODS	9	Data collection process	Specify the methods used to collect data from reports, including how many reviewers collected data from each report, whether they worked independently, and, if applicable, details of automation tools used in the process.
METHODS	10	Data items	List and define all variables for which data were sought and any assumptions and simplifications made.
METHODS	11	Study risk of bias assessment	Specify the methods used to assess risk of bias in the included studies, including details of the tool(s) used and how assessments were used in any data synthesis.
METHODS	12	Effect measures	Specify for each outcome the effect measure(s) used in the synthesis or presentation of results.
METHODS	13	Synthesis methods	Describe the methods of handling data and combining results of studies, if done, including measures of consistency; describe any methods to explore possible causes of heterogeneity; describe any sensitivity analyses conducted.
METHODS	14	Reporting bias assessment	Describe any methods used to assess risk of bias due to missing results in a synthesis (arising from reporting biases).
METHODS	15	Certainty assessment	Describe any methods used to assess certainty (or confidence) in the body of evidence for an outcome.
RESULTS	16	Study selection	Describe the results of the search and selection process, ideally using a flow diagram; cite studies that met inclusion criteria and those excluded, with reasons.
RESULTS	17	Study characteristics	Cite each included study and present its characteristics.
RESULTS	18	Risk of bias in studies	Present assessments of risk of bias for each included study.
RESULTS	19	Results of individual studies	For all outcomes, present, for each study, summary statistics and effect estimates with precision (e.g., confidence intervals).
RESULTS	20	Results of syntheses	Present results of all statistical syntheses carried out; for meta-analyses, present the summary estimate and its precision and measures of statistical consistency.
RESULTS	21	Reporting biases	Present assessments of risk of bias due to missing results (arising from reporting biases) for each synthesis.
RESULTS	22	Certainty of evidence	Present assessments of certainty (or confidence) in the body of evidence for each outcome.
DISCUSSION	23	Discussion	Provide a general interpretation of the results in the context of other evidence; discuss limitations of the evidence and of the review processes used; discuss implications of the results for practice, policy, and future research.
OTHER INFORMATION	24	Registration and protocol	Provide registration information for the review, including register name and registration number, or state that the review was not registered; indicate where the review protocol can be accessed, or state that a protocol was not prepared.
OTHER INFORMATION	25	Support	Describe sources of financial or non-financial support for the review and the role of the funders or sponsors, if any.
OTHER INFORMATION	26	Competing interests	Declare any competing interests of review authors.
OTHER INFORMATION	27	Availability of data, code and other materials	Report which of the following are publicly available and where they can be found: template data collection forms; data extracted from included studies; data used for all analyses; analytic code; any other materials used in the review.
